# Supplementary material for: Prenatal and Perinatal Factors Associated with Infant Acute Lymphoblastic Leukaemia: A Scoping Review
Source: Cancers (Basel). 2025 Jan 23;17(3):370. doi: 10.3390/cancers17030370 (PMC11816379; doi:10.3390/cancers17030370)
Supplement: Supplementary file 1 [file cancers-17-00370-s001.zip]

Archive with 1 entries (1 files):
- cancers-3391579-supplementary.pdf
